# Supplementary material for: Protein structure and selection pressure in plants: using mutation to understand the functional importance of protein structure
Source: BMC Genomics. 2026 Feb 24;27:328. doi: 10.1186/s12864-026-12674-2 (PMC13037108; doi:10.1186/s12864-026-12674-2)
Supplement: Supplementary file 1 — Supplementary Material 1. [file 12864_2026_12674_MOESM1_ESM.zip]

Archive with 8 entries (8 files):
- FigS1_wthLegend.png
- FigS2_wthLegend.png
- FigS3_wthLegend.png
- FigS4_wthLegend.png
- FigS5_wthLegend.png
- FigS6_wthLegend.png
- FigS7_wthLegend.png
- SupplementalFiguresCombined.pdf
